# Supplementary material for: Porcine Lawsonia intracellularis Ileitis in Italy and Its Association with Porcine Circovirus Type 2 (PCV2) Infection
Source: Animals (Basel). 2023 Mar 26;13(7):1170. doi: 10.3390/ani13071170 (PMC10093578; doi:10.3390/ani13071170)
Supplement: Supplementary file 1 [file animals-13-01170-s001.zip]

Archive with 1 entries (1 files):
- animals-2285193-supplementary.pdf
